# Supplementary material for: Cytosine methylation and hydroxymethylation mark DNA for elimination in Oxytricha trifallax
Source: Genome Biol. 2012 Oct 17;13(10):R99. doi: 10.1186/gb-2012-13-10-r99 (PMC3491425; doi:10.1186/gb-2012-13-10-r99)
Supplement: Additional file 1 — The methyl cohort. A list of chromosomes whose methylation was predicted by meDIP-seq and validated by bisulfite-PCR or qPCR. Columns labeled as 'signal' indicate the number of meDIP-seq reads at 46 h less the number of reads from vegetative DNA. For columns labeled 'bisulfite-qPCR' and '40 h dAza demethylated?', bold font denotes statistically significant effects relative to vegetative or untreated controls (Student's 1-tailed t-test for unequal variance, p < 0.05), while a 'yes' indicates an effect that was observed but did not reach statistical significance. 'n/a' indicates that the test was not performed. [file gb-2012-13-10-r99-S1.XLSX]

## Sheet: Sheet1
	# CC motif	IgG signal	mC signal	hmC signal	CC cohort?	hmC cohort?	bisulfite PCR confirmation?	bisulfite-qPCR confirmation?	40hr dAza demethylated?	upregulated in 40hr dAza?	annotation	pfam
MAC
Contig2927.0	9	74.8819	337.507	155.809	yes	yes	yes	positive	yes	yes	unknown	-
Contig15988.0	10	79.2567	302.872	81.8808	yes	no	yes	yes	yes	yes	Alba	PF01918.16
Contig4739.0	5	38.2574	280.694	87.6416	yes	yes	yes	no	yes	yes	Alba	PF01918.16
Contig21773.0	5	56.1328	252.954	82.8114	yes	yes	yes	yes	n/a	n/a	MitMem_reg	PF13012.1
Contig5413.0	0	-31.2789	182.078	54.5636	no	no	no	positive	n/a	n/a	Protein Kinase	PF00069.20
Contig10532.0	9	23.6277	180.036	42.4327	yes	yes	n/a	yes	no	yes	unknown	-
Contig11442.0	10	34.7274	165.299	59.5343	yes	yes	n/a	positive	no	yes	6x RRM, TFIIA	PF00076.17
Contig4414.0	8	32.3716	164.135	60.0881	yes	yes	yes	positive	yes	yes	Hyaluronan / mRNA binding family	PF04774.10
Contig18539.0	0	22.8444	136.511	49.3154	no	yes	n/a	yes	yes	yes	Collagen triple helix	PF01391.13
Contig21291.0	3	27.5687	132.753	51.3908	yes	yes	n/a	positive	n/a	n/a	LSM domain	PF01423.17
Contig604.1	0	54.3039	110.011	86.7957	no	yes	n/a	no	n/a	n/a	Papain family cysteine protease	PF00112.18
MIC
Contig1199.1	0	226.069	544.594	289.311	2.40898	1.88238	n/a	n/a	n/a	n/a	150bp satellite repeat	-
Contig2338.0	0	199.682	448.315	248.475	2.24514	1.80426	n/a	n/a	n/a	n/a	TBE2 transposase	-
Contig7830.0	0	86.807	173.058	81.5544	1.9936	2.122	n/a	n/a	n/a	n/a	180bp satellite repeat	-
Contig3811.0	0	56	102	79	1.82143	1.29114	n/a	n/a	n/a	n/a	400bp satellite repeat D	-
Contig7430.0	0	92	196	168	2.13043	1.16667	n/a	n/a	n/a	n/a	300bp satellite repeat	-
