# Supplementary material for: Cytosine methylation and hydroxymethylation mark DNA for elimination in Oxytricha trifallax
Source: Genome Biol. 2012 Oct 17;13(10):R99. doi: 10.1186/gb-2012-13-10-r99 (PMC3491425; doi:10.1186/gb-2012-13-10-r99)
Supplement: Additional file 2 — The CC motif cohort. A list of chromosomes containing three or more CC motifs and that overlap substantially with the methylation and hydroxymethylation cohorts (Additional files 1 and 3). [file gb-2012-13-10-r99-S2.XLSX]

## Sheet: Sheet1
	# CC motifs	IgG signal	mC signal	hmC signal	mC cohort?	hmC cohort?	annotation	pfam
Contig6569.0	11	14	90	17.9476	no	no	Alba	PF01918.16
Contig11442.0	10	35	165	59.5343	yes	yes	RRM	PF00076.17
Contig15988.0	10	79	303	81.8808	yes	no	Alba	PF01918.16
Contig10532.0	9	24	180	42.4327	yes	yes	unknown	-
Contig2927.0	9	75	338	155.809	yes	yes	unknown	-
Contig16118.0	8	4	41	13.4541	no	no	Alba	PF01918.16
Contig4414.0	8	32	164	60.0881	yes	yes	Hyaluronan/mRNA binding	PF04774.10
Contig6671.0	8	48	61	89.0807	no	yes	RRM	PF00076.17
Contig22355.0	7	25	84	37.8219	no	no	Gar1	PF04410.9
Contig9168.0	7	-5	21	-1.28633	no	no	DUF1042	PF06294.6
Contig1144.0	5	5	78	17.62	no	no	FoP_duplication	PF13865.1
Contig12052.0	5	2	45	8.36581	no	no	Alba	PF01918.16
Contig21773.0	5	56	253	82.8114	yes	yes	MitMem_reg	PF13012.1
Contig4739.0	5	38	281	87.6416	yes	yes	Alba	PF01918.16
Contig667.0	5	0	3	3.57439	no	no	PARP	PF00644.15
Contig21017.0	4	13	56	37.7827	no	no	Ribosomal_S5	PF00333.15
Contig21600.0	4	11	42	8.07956	no	no	unknown	-
Contig5340.0	4	10	78	19.0829	no	no	Rep_fac_C	PF08542.6
Contig663.0.0	4	-1	-1	-0.800902	no	no	unknown	-
Contig8197.0	4	-1	-2	-0.571078	no	no	PARP	PF00644.15
Contig11749.0	3	6	27	9.92766	no	no	Fibrillarin	PF01269.12
Contig12985.0	3	9	25	11.1924	no	no	Fibrillarin	PF01269.12
Contig18496.0	3	-3	-3	-2.85154	no	no	SKN1	PF03935.10
Contig21291.0	3	28	133	51.3908	yes	yes	LSM	PF01423.17
Contig7520.0	3	17	30	4.04669	no	no	DEAD	PF00270.24
