# Supplementary material for: Cytosine methylation and hydroxymethylation mark DNA for elimination in Oxytricha trifallax
Source: Genome Biol. 2012 Oct 17;13(10):R99. doi: 10.1186/gb-2012-13-10-r99 (PMC3491425; doi:10.1186/gb-2012-13-10-r99)
Supplement: Additional file 3 — The hydroxymethyl cohort. A list of chromosomes whose hydroxymethylation was predicted by meDIP-seq, with signal defined as in Additional file 1. [file gb-2012-13-10-r99-S3.XLSX]

## Sheet: Sheet1
MAC
	# CC motif	IgG signal	mC signal	hmC signal	member of methylation cohort?	annotation	pfam
Contig2927.0	9	75	338	156	yes	unknown	-
Contig2192.0.0	0	68	33	140	no	rRNA chromosome	-
Contig451.1	0	40	28	107	no	rRNA chromosome	-
Contig11766.0.0	0	47	67	98	no	ubiquitin	PF00240.18
Contig22477.0	0	28	63	91	no	Ribosomal L12	PF00428.14
Contig6671.0	8	48	61	89	no	RRM_1	PF00076.17
Contig4739.0	5	38	281	88	yes	Alba	PF01918.16
Contig604.1	0	54	110	87	yes	Peptidase_C1	PF00112.18
Contig21773.0	5	56	253	83	yes	MitMem_reg	PF13012.1
Contig1766.0	0	39	18	62	no	unknown	-
Contig4414.0	8	32	164	60	yes	Pkinase	PF00069.20
Contig11442.0	10	35	165	60	yes	RRM_1	PF00076.17
Contig6046.0	0	15	19	59	no	Glycolytic	PF00274.14
Contig22260.0	0	28	40	59	no	TEBP_beta	PF07404.6
Contig7151.0	0	37	34	59	no	unknown	-
Contig22293.0	0	8	35	58	no	adh_short	PF00106.20
Contig12091.0	0	24	32	52	no	PCNA_N	PF00705.13
Contig21291.0	3	28	133	51	yes	LSM	PF01423.17
Contig18539.0	0	23	137	49	yes	Collagen	PF01391.13
Contig21054.0	0	27	33	48	no	DUF3685	PF12452.3
Contig21042.0.1	0	12	30	46	no	Gln-synt_C	PF00120.19
Contig21398.0	0	16	31	46	no	ubiquitin	PF00240.18
Contig10122.0	0	15	70	45	no	unknown	-
Contig1434.1	0	8	45	43	no	Ribosomal_L23	PF00276.15
Contig22552.0	0	9	26	42	no	GTP_EFTU	PF00009.22
Contig10532.0	9	24	180	42	yes	unknown	-
Contig8531.0	0	27	27	42	no	ATP-synt_ab	PF00006.20
Contig16691.0	0	13	10	40	no	Ribosomal_S8e	PF01201.17
Contig22650.0	0	19	81	40	no	DnaJ_CXXCXGXG	PF00684.14
MIC
	# CC motif	IgG signal	mC signal	hmC signal	member of methylation cohort?	annotation	pfam
170bp_for_mapping	0	7441.78	4166.31	10953.3	no	170bp satellite	-
Contig3843.0.1	0	155.668	203.608	246.392	no	divergent TBE 22kDa ORF	-
Contig1121.0	0	133.084	155.884	206.053	no	380repeat	-
Contig7370.0	0	110.945	53.2837	198.262	no	200bp satellite	-
Contig5781.0	0	131.548	71.4995	196.621	no	400bp satellite A	-
Contig5546.0	0	22.5048	23.807	46.9317	no	400bp satellite B	-
Contig7588.0	0	29.103	24.6354	45.9172	no	400bp satellite C	-
