# Supplementary material for: Cytosine methylation and hydroxymethylation mark DNA for elimination in Oxytricha trifallax
Source: Genome Biol. 2012 Oct 17;13(10):R99. doi: 10.1186/gb-2012-13-10-r99 (PMC3491425; doi:10.1186/gb-2012-13-10-r99)
Supplement: Additional file 6 — A table of primers used in this study. All primers used for bisulfite PCR, bisulfite qPCR and Southern blotting experiments. [file gb-2012-13-10-r99-S6.XLSX]

## Sheet: Sheet1
	note: all primer sequences are indicated 5' to 3'
	For Bisulfite PCR
	Contig4414_F2
	GTGTTACTGGTCCAGAATAAAGAGTCA
	Contig4414_R2
	GCAGCACCTTCTTCTCCTTGTGGTC
	Contig4414_F2_Bis
	GTGTTATTGGTTTAGAATAAAGAGTTA
	Contig4414_R2_Bis
	ACAACACCTTCTTCTCCTTATAATC
	Contig2927_F
	GAA TTC ACT ACT GAA TAC GCT GGT G
	Contig2927_R
	GCA GTC TTT GGT CTG TAT TGT CTG
	Contig15988_F
	AGA AAC GAC TTC GAA GGT GCT C
	Contig15988_R
	CTC AGA GAT TTC TTC ATT CGT TGA ATC
	Contig4739.0_F
	GAG AAG GTC GCC CAG AAG G
	Contig4739.0_R
	GTC TGG GAG GTC TGT CGT AG
	Contig21773_F
	CTT CGT TTC TTC CGC CTC TTT G
	Contig21773_R
	GAA TCA CAC CCA GAA GGT GAA TAA C
	Contig5413_F
	GTAAGCTATGGCCATAGCCAC
	Contig5413_R
	TACTGGCCTATTAAAGGGATTCAC
	TEBPa_metCytPeak_F
	GCT GCT CTT AAG CAA GAC GTT AG
	TEBPa_methCytPeak_R
	TGG TTC AAT CTT GGT TAC GTA GAA TTG
	TEBPbeta_MDS2F
	CATTGAAGTGCTACGTCAAAGAATCATACCCAC
	btbp_MDS7lo
	CAGTCCCAGCTGGTAAATCATCTGC
	170bp_BisulfiteConvert_F
	TTGTTTTATTTTGATGTTATTTGATGAA
	170bp_BisulfiteConvert_R
	AACATCAAAATAWAACAATWACCACA
	170bp_F
	CTGCTCTATTTTGACGTCATTYGAC
	170bp_R
	GTCRAAATASAGCAGTKACCACG
	TBE1F
	ATGCGAGACAAAAATTACAAGCTATTGGG
	TBE1R
	TTAACTTAACTCTAAAACTTATTTATAAACATTCACTCTCCCTTC
	for Bisulfite qPCR
	2927_qF
	GAA TAC AGA GAA GGT GGC AGA G
	2927_qR
	GTC TGT ATT GTC TGG GAG CAC
	4414_qF
	CCA GAA TAA AGA GTC AGA GCC G
	4414_qR
	ACT ACC TCT GAA GCC ACC TC
	15988_qF
	TCG AAG GTG CTC CAA TTG ATA G
	15988_qR
	GCC ACC TCT TCC TCT GAA TG
	4739_qF
	GAG GAT TCA GAG GTG GAT TCA G
	4739_qR
	GTC TTG GTT GTC TGT TTT CAT CG
	5413_qF
	AGT GGG AGG GTT GAG GG
	5413_qR
	AAG AAT GTA ATC TCA AAA TCT CAT CAC A
	10532_qF
	CCA CGA TCA CCG CCA TAA TTA
	10532_qR
	GAA GGT AAC AGA GGT GAC TAC G
	11442_qF
	TCT GAA GCC ACC TCT ATC TCC
	11442_qR
	CGA AGG TGG AAG CTG GTA AG
	18539_qF
	GGG TGA TAA AGG TGA GAC AGG
	18539_qR
	ATC CGT CTT TTC CGT CAC G
	21291_qF
	CCT CCA CGA TTA CTG CTA AAT CC
	21291_qR
	TGG TTC TAG ATC ACA AAG TCG TG
	604_qF
	ACC CAT TCA GTG ACT TGA CC
	604_qR
	TCT GGC ATC GAA GTT GTC TG
	Ta_methylpeak_qF
	CTC CAC GAT CTC TTC CAC AAC
	Ta_methylpeak_qR
	CAA TCT TGG TTA CGT AGA ATT GGG
	Tb_methylpeak_qF
	TCT TTC TGA CAT CGG CTG AAG
	Tb_methylpeak_qR
	GAG ACG TAA AGG TCA AGG GTG
	4510_qF
	AAA ACT TCT CAA GAC CTC CAG G
	4510_qR
	CTA TAG TTA TCT CTG CCA CCG C
	170bp_repeat_qF
	TGACCATCACTTGAAAATGCATG
	170bp_repeat_qR
	CCACGTATCTGGTGAGTTGAG
	TBE1_qF
	ATGCGAGACAAAAATTACAAGCTATTGGG
	TBE1_qR
	CACTRTAYATATCACATCCATAWCGCAGTTTAAACAC
	mito23SrDNA_F
	GATAGGGACCGAACTGTCTCACG
	mito23SrDNA_R
	CATATCCTGGTTGTGAATAATCTTCCAAGGG
	TEBPa_MICqPCR_609F (MDS12)
	GGTTGTCAGAATCAGATCAGC
	TEBPa_MICqPCR_737R (MDS2)
	GGTGGGTTATTTGCTTACTTTGC
	TEBPa_MACqPCR_466F-C (MDS2)
	GATCCATCCCTCTACCTCAAGAAG
	TEBPa_MACqPCR_553R (MDS2-3 junction)
	CTTCGAATCTCTTTGCGTACAAG
	For Southern Probes
	TBE1F
	ATGCGAGACAAAAATTACAAGCTATTGGG
	TBE1R
	TTAACTTAACTCTAAAACTTATTTATAAACATTCACTCTCCCTTC
	170bp_F
	CTGCTCTATTTTGACGTCATTYGAC
	170bp_R
	GTCRAAATASAGCAGTKACCACG
	TEBPa_MDS5_F
	CCAGAAATCGGTGGACAAGAAGCTACT
	TEBPa_MDS17_R
	CATTTGAATTCACAAGTCTGTTCAGTAGACAATTCTGG
