# Supplementary material for: Cytosine methylation and hydroxymethylation mark DNA for elimination in Oxytricha trifallax
Source: Genome Biol. 2012 Oct 17;13(10):R99. doi: 10.1186/gb-2012-13-10-r99 (PMC3491425; doi:10.1186/gb-2012-13-10-r99)
Supplement: Additional file 7 — Sanger sequencing data (in FASTA format) for Figure 6b. Bisulfite-treated TEBPα PCR product, MAC isoforms (smaller) shown in lane 9. TEBPα, Telomere End-Binding Protein α. MAC, macronucleus. [file gb-2012-13-10-r99-S7.FASTA]

>sequence-27-M13F(-21).ab1
CTTAAGCGCTGTTGTCTTGACTGAAGTCGACAAGAAGCACGCAGGTCTCCCAGCCCACTTATTTTATGATTTTTTTTATA
ATGTTGATTTAGACAAGGAGCTCTCCAGCAAAGACACCTTCAGAATT
>sequence-42-M13F(-21).ab1
CTTAAGCACTGTTGTCTTGACTGAAGTCGACAAGAAGCACGCAGGTCTCCCAGCCCACTCACTCCACAATCTCTTCCACA
ACACTAACTCAAACAAAAAGCTCTCCAGCAAAGACACCTTCAGAACC
>sequence-23-M13F(-21).ab1
CTTAAGCGCTGTTATCTTGACTGAAGTCGACAAGAAGCACGCAGGTCTCCCAGCCCACTCACTCCACGATCTCTTCCACA
ACGCTAACTCAGACAAGGAGCTCTCCAGCAAAGACACCTTCAGAACC
