# Supplementary material for: Cytosine methylation and hydroxymethylation mark DNA for elimination in Oxytricha trifallax
Source: Genome Biol. 2012 Oct 17;13(10):R99. doi: 10.1186/gb-2012-13-10-r99 (PMC3491425; doi:10.1186/gb-2012-13-10-r99)
Supplement: Additional file 8 — Sanger sequencing data (in FASTA format) for Figure 6b. Bisulfite-treated TEBPα PCR product, MIC isoforms (larger) shown in lane 9. TEBPα, Telomere End-Binding Protein α. MIC, micronucleus. [file gb-2012-13-10-r99-S8.FASTA]

>sequence-48-M13F(-21).ab1
CTTAAGCGCTGTTGTCTTGACTGAAGTCAACAAAAATTTATTTATTTTTAAAAAATTAAATTCATTGTATTAAATCTCAA
TATTTTATAAACTAAGGTGAAAACTAATTTTATACAAGAAGCACGCAGGTCTCCCAACCCACTCACTCCACAATCTCTTC
CACAACGCTGACTCAAACAAGGAGCTCTCCAGCAAAGACACCTTCAGAACC
>sequence-47-M13F(-21).ab1
CTTAAGCGCTGTTGTCTTGACTGAAGTCGACAAGAATTTATTTATTTTTAGAAAATTAAATTCATTGTATTAAATCTCAA
TATTTTATAAACTAAGGTGAAAACTAATTTTATACAAGAAGCACGCAGGTCTCCCAACCCACTCACTCCACAATCTCTTC
CACAACGCTGACTCAAACAAGGAGCTCTCCAGCAAAGACACCTTCAGAACC
>sequence-44-M13F(-21).ab1_(reversed)
CTTAAGCGCTGTAGTCTTGACTGAAGTCGACAAGAATTTATTTATTTTTAGAAAGTTAAATTCATTGTATTAAATCTCAA
TATTTTATTAACTAAAGTGAAAACTAATTTTATACAAGAAGCACGCAGGTCTCCCAGCCCACTCACTCCACAATCTCTTC
CACAACGCTAACTCAGACAAGGAGCTCTCCAGCAAAGACACCTTCAGAACC
