# Supplementary material for: Cytosine methylation and hydroxymethylation mark DNA for elimination in Oxytricha trifallax
Source: Genome Biol. 2012 Oct 17;13(10):R99. doi: 10.1186/gb-2012-13-10-r99 (PMC3491425; doi:10.1186/gb-2012-13-10-r99)
Supplement: Additional file 10 — Sanger sequencing data (in FASTA format) for Figure 6d. Bisulfite sequences of TEBPα aberrantly spliced products. TEBPα, Telomere End-Binding Protein α. [file gb-2012-13-10-r99-S10.FASTA]

>sequence-11-M13F(-21).ab1_(reversed)
GGGGGTCAGAATCAGATCACATTTTTAATAAACATAATATCATTTATACACCAAAAAAAACCGAAAAAAAAAGCAAAGTA
AGCAAATAACCCACC
>sequence-19-M13F(-21).ab1_(reversed)
GGTTGTCAGAATCAGATCAGCTACTTATAACAAAATTTAATTTATGCACCAAAGAAGGCCGAAAAGGGAAGCAAAGTAAG
CAAATAACCCACC
>sequence-12-M13F(-21).ab1_(reversed)
GGTTGTCAGAATCAGATCAGCTACTTATGCACCAAAGAAAGCCGAAAAGGGAAGCAAAGTAAGCAAATAACCCACC
