# Supplementary material for: Cytosine methylation and hydroxymethylation mark DNA for elimination in Oxytricha trifallax
Source: Genome Biol. 2012 Oct 17;13(10):R99. doi: 10.1186/gb-2012-13-10-r99 (PMC3491425; doi:10.1186/gb-2012-13-10-r99)
Supplement: Additional file 11 — Sanger sequencing data (in FASTA format) for Additional file 4a. Sequences for Contig4414.0 following bisulfite treatment of 40 h DNA and PCR with C-to-T converted primers. [file gb-2012-13-10-r99-S11.FASTA]

>bis-50-M13F(-21).ab1_(reversed)
CACCACAACCACCTCTACCACCACAAAATCCACCTNTACTTTAACCTTTTTCACCTTCTGTAATTTCACCTCCTTCTCTT
CTTTCACCTCTACCACCTCTAACACCACCACAACTACCTCTAAAACCACCTCTATCACCTCCTCTATTACCACCTCTATC
ACCTCCTCTAAAACCACCTCTTTCACCTCCTCTACCACCACAACCACCTCTTTCAACTC
>bis-51-M13F(-21).ab1_(reversed)
CACCACCACCACNGCCACCACCACAAAATCCACCNNTTNTTCAGCCTTCTTCACCTTCAGTAATTTCTCCTCCTGCTCTT
GNNNCACCGCCACCACCTACAACACCACCACAACTACCTATAAAACCACCTTTATCACCTCCTAAACCACCACNATCACC
TCCTCTAAAAAAACCACNTTTTTCACCTCCTCTACCACCACAACCACCTCTTTCAACTC
>bis-52-M13F(-21).ab1_(reversed)
CACCACAACCACCTNTACCACCACAAAATCCACCTCTACTTTAACCTTCTTCACCTTCTGTAATTTCACCTCCTTCTCTT
CTTTCACCTCTACCACCTCTAACACCACCACAACTACCTCTAAAACCACCTCTATCACCTCCTCTATTACCACCTCTATC
ACCTCCTCTAAAACCACCTCTTTCACCTCCTCTACCACCACAACCACCTCTTTCAACTC
>bis-53-M13F(-21).ab1_(reversed)
CACCACAACCACCTCTNCCNNCNCAAAATCCACCTCTACTTTAACCTTTTTCACCTTCTTTAATTTCACCTCCTTCTCTT
CTTTCACCTNTACCACCTCTAACACCACCACAACTACCTCTAAAACCACCTCTATCACCTCCTCTATTACCACCTCTATC
ACCTCCTCTAAAACCACCTCTTTCACCTCCTCTACCACCACAACCACCTCTTTCAACTC
>bis-55-M13F(-21).ab1_(reversed)
NACCACAACCACCTNTACCACCACAAAATCCACCTCTACTTTAACCGTCGTCACCTTCGGTAATTTCACCTCCTTCTGTT
CTTTCACCTCTACCACCTGTAACACCACCACAACTACCTCTAAAACCACCTCTATCACCTCCTCTAAAACCACCTCTATC
ACCTCCTCTAAAACCACCTCTTTCACCTCCTCTATTACCACCACAACCACCTCTTTCAACTC
>bis-56-M13F(-21).ab1_(reversed)
CACCACAACCACCTCTACCACCACAAAATCCACCTNTACTTTAACCTTCTTCACGTTCTGTAATTTCACCTCCTTCTCTT
CTTTCACCTCTACCACCTCTAACACCACCACAACTACCCCTAAAACCACCTCTATCACCTCCTCTATTTCCACCTCTATC
ACCTCCTCTAAAACCACCTCTTTCACCTCCTCTACCACCACAACCACCTCTTTCAACTC
>bis-57-M13F(-21).ab1_(reversed)
CGGCACAACCACCTCTACCACCACAAAATCCACCTCTACTTTAACCTTCTTCACCTTCTGTAATTTCACCTCCTTCTGTT
CTTTCACCTCTGCCACCTCNAACACCACCACAACTACCTCTAAAACCACCTCTATCACCTCCTCTAAAACCACCTCTATC
ACCTCCTCTAAAACCACCTCTTTCACCTCCTCTATTACCACCACAACCACCTCTTTCAACTC
>bis-59-M13F(-21).ab1_(reversed)
CACCACAACCACCTCTACCACCACAAAATCCACCTCTACTTTAACCTTCTTCACCTTCTGTAATTTCACCTCCTTCTGTT
CTTTCACCTCTACCACCTGTAACACCACCACAACTACCTCTAAAACCACCTCTATCACCTCCTCTATTTCCACCTCTATC
ACCTCCTCTAAAACCACCTCTTTCACCTCCTCTATTACCACCACAACCACCTCTTTCAACTC
>bis-60-M13F(-21).ab1_(reversed)
CACCACAACCACNGNNACCANCACAAAATCCACCTCTACTTTAACCGTNGTCACCTTCNGTAATTTCACCTCCTTCTGTT
CTTTCACCTCTACCACCTGTAACACCACCACAACTACCTCTAAAACCACCTCTATCACCTCCTCTATTACCACCTCTATC
ACCTCCTCTAAAACCACCTCTTTCACCTCCTCTATTACCACCACAACCACCTCTTTCAACTC
>bis-61-M13F(-21).ab1_(reversed)
CACCACAACCACCTCTACCACCACAAAATCCACCTCTACTTNAACCTTNTTCACCTTCNTTAATTTCACCTCCTTCTCTT
CTTTCACCTCTACCACCTCTAACACCACCACAACTACCTCTAAAACCACCTCTATCACCTCCTCTATTTCCACCTCTATC
ACCTCCTCTAAAACCACCTCTTTCACCTCCTCTACCACCACAACCACCTCTTTCAACTC
>bis-62-M13F(-21).ab1_(reversed)
CACCACAACCACCTNTACCACCACAAAATCCACCTNTACTTNAACCTTCTTCACCTTCTTTAATTTCACCTCCTTCTCTT
CTTTCACCTCTACCACCTCTAACACCACCACAACTACCTCTAAAACCACCTCTATCACCTCCTCTATTACCACCTCTATC
ACCTCCTCTAAAACCACCTCTTTCACCTCCTCTACCACCACAACCACCTCTTTCAACTC
>bis-63-M13F(-21).ab1_(reversed)
CACCACAACCACCTCTACCACCACAAAATCCACCTCTATTTTAACCTTCTTCACCTTCTTTAATTTCACCTCCTTCTCTT
GTTTCACCTCTACCACCTCTAACACCACCACAACTACCTCTAAAACCACCTCTGTCACCTCCTCTATTTCCACCTCTATC
ACCTCCTCTAAAACCACCTCTTTCATCTCCTCTACCACCACAACCACCTCTTTCAACTC
