# Supplementary material for: Cytosine methylation and hydroxymethylation mark DNA for elimination in Oxytricha trifallax
Source: Genome Biol. 2012 Oct 17;13(10):R99. doi: 10.1186/gb-2012-13-10-r99 (PMC3491425; doi:10.1186/gb-2012-13-10-r99)
Supplement: Additional file 12 — Sanger sequencing data (in FASTA format) for Additional file 4b. Sequences for Contig4414.0 following bisulfite treatment of 40 h DNA and PCR with cytosine-retaining (methyl-specific) primers. [file gb-2012-13-10-r99-S12.FASTA]

>bis-66-M13F(-21).ab1_(reversed)
TGGCACCTCTGCCTCTGCCATCTCTTCCACGGCCTCTGAATTCTTGAGCACCTTCTTCTCCTTCTCTTCTCTCACCACGG
CCACCTCTGCCACCGCGGAATTTACCTCTGCTTTGACCTTCTTCGCCTTCTTTGATTTCACCTCCTTCTCTTCTTTCGCC
TCTGCCACTTTTGGCACCACCGCGACTACCTCTGAAGCCACCTCTGTCGCCTCCTCTGTTGCCACCTCTGTCGCCTTTTT
TGAAGTTATTTTTTTTGTTTTTTTGCCACCGCGGCCACCTCTTTCGGCTC
>bis-67-M13F(-21).ab1_(reversed)
TGGCACCTCTGCCTCTGCCACCTCTTCCACGGCCTCTGAATTCTTGAGCACCTTCTTCTCCTTTTCTTCTCTCACCACGG
CCACCTCTGCCACCGCGGAATCCACCTCTGCTTTGACCTTCTTCGCCTTCTTTGATTTCACCTCCTTCTCTTCTTTCGCC
TCTGTCATTTTTGGTACCACCGCGACTACCTCTGAAGCCACCTCTGTCGCCTCCTCTGTTGCCACCTCTGTCGCCTCCTC
TGAAGCCACCCCTTTTGCTTCTTCTGCCACCGCGGCCACCTCTTTCGGCTC
>bis-70-M13F(-21).ab1_(reversed)
TGGTATCTCTGCCTCTGCCACCTCTTCCACGGCCTCTGAATTCTTGAGCACCTTCTTCTCCTTCTCTTCTCTCACCACGG
TCACCTCTGCCACCGCGGAATCTACCTCTGCTTTGACCTTCTTCGCCTTCTTTGATTTCACTTCTCTCTCTTCTTTCGCC
TCTGCCACCTTTGGTACCACCGCGACTACCTCTGAAGCCACCTCTGTCGCCTCCTCTGTTGCCACCTCTGTCGCCTCCTC
TGAAGCCACCTCTTTCGCCTCCTCTGCCACCGCGGCCACCTCTTTCGGCTC
>bis-72-M13F(-21).ab1_(reversed)
TGGTATCTCTGCCTCTGCCACCTCTTCCACGGCCTCTGAATTCTTGAGCACCTTCTTCTCCTTCTCTTCTCTCACCACGG
TCACCTCTGCCACCGCGGAATCTACCTCTGCTTTGACCTTCTTCGCCTTCTTTGATTTCACTTCTTTCTCTTCTTTCGCC
TCTGCCACCTTTGGTACCACCGCGACTACCTCTGAAGCCACCTCTGTCGCCTCCTCTGTTGCCACCTCTGTCGCCTCCTC
TGAAGCCACCTCTTTCGCCTCCTCTGCCACCGCGGCCACCTCTTTCGGCTC
>bis-75-M13F(-21).ab1_(reversed)
TGGTATCTCTGCCTCTGCCACCTCTTCCACGGCCTCTGAATTCTTGAGCACCTTCTTCTCCTTCTCTTCTCTCATCATGG
CCACCTCTGCCACCGCGGAATCCACCTCTGTTTTGACCTTCTTCGCCCTCTTTGATTTCACTTCCTTCTCTTCTTTCGCC
TCTGCCACCTCTGGCACCACCGCGATTATCTCTGAAGCCACCTCTGTCGCCTCCTCTGTTGCCACCTCTGTCGCCTCCTC
TGAAGCCATCTCTTTCGCCTCCTCTGCCACCGCGGCCACTTTTTTTGGTTC
>bis-76-M13F(-21).ab1_(reversed)
TGGCACCTCTGCCTCTGCCACCTCTTCCACGGTCTCTGAATTCTTGAGCACCTTCTTCTCCTTCTCTTCTCTCACCATGG
TTATTTTTGTTATTGTGGAATCCACCTCTGCTTTGACCTTCTTCGCCTTCTTTGATTTTATCTCCTTCTCTTCTTTCGCC
TCTGCCACCTCTGGCACCACCGCGACTACCTCTGAAGCCACCTCTGTCGCTTCCTCTGTTGCCACCTCTGTCGCCTCCTC
TGAAGCCATCTCTTTCGCCTCCTCTGCCACCGCGGCCACCTCTTTCGGCTC
>bis-69-M13F(-21).ab1_(reversed)
TGGTACCTCTGCCTCTGCTATTTTTTTTATGGCCTCTGAATTCTTGAGCACCTTCTTCTCCTTCTCTTCTCTCACCACGG
CCACCTCTGTTACTGTGGAATCTACCTCTGCTTTGATCTTCTTCGCTTTCTTTGATTTCACCTCCTTCTCTTCTTTCGCC
TCTGCCACCTCTGGCACCACCGCGACTACCTCTGAAGCCACCTCTGTCGCCTCCTCTGTTGCCACCTCTGTCGCCTCTTC
TGAAGCCACCTCTTTCGCCTCCTCTGCCACCGCGGCCACCTCTTTCGGCTC
>bis-65-M13F(-21).ab1_(reversed)
TGGCACCTCTGCCTCTGCCACCTCTTCCACGGCCTCTGAATTCTTGAGCACCTTCTTCTCCTTCTCTTCTCTCACCACGG
CCACCTCTGCCACCGCGGAATCCACCTCTGCTTTGACCTTCTTCGCCTTCTTTGATTTCACCTCCTTCTCTTCTTTCGCC
TCTGCCACCTCTGGCACCACCGCGACTACCTCTGAAGCCACCTCTGTCGCCTCCTCTGCTGCCACCTCTGTCGCCTCCTC
CGAAGCCACCTCTTTCGCCTCCTCTGCCACCGCGGCCACCTCTTTCGGCTC
>bis-79-M13F(-21).ab1_(reversed)
TGGCACCTCTGCCTCTACCACCTCTTCCACGGCCTCTGAATTCTTGAGCACCTTCTTCTCCTTCTCTTCTCTCACCACGG
CCACCTCTGCCACCGCGGAATCCACCTCTGCTTTGACCTTCTTCGCCTTCTTTGATTTCACCTCCTTCTCTTCTTTCGCC
TCTGCCACCCCTGGCACCACCGCGACTACCTCTGAAGCCACCTCTGTCGCCTCCTCTGTTGCCACCTCTGTCGCCTCCTC
TGAAACCACCTCTTTCGCCTCCTCTGCCACCGCGGCCACCTCTTTCGGCTC
>bis-80-M13F(-21).ab1_(reversed)
TGGCACCTCTGCCTCTGCCACCTCTTCCACGACCTCTAAATTCTTGAGCACCTTCTTCTCCTTCTCTTCTCTCACCACGA
CCACCTCTGCCACCGCGGAATCCACCTCTGCTTTGACCTTCTTCGCCTTCTTTGATTTCACCTCCTTCTCTTCTTTCGCC
TCTGCCACCTCCGGCACCACCGCGACTACCTCTGAAGCCACCTCTGTCGCCTCCTCTGTTGCCACCTCTGTCGCCTCCTC
TGAAGCCACCTCTTTCGCCTCCTCTGCCACCGCGGCCACCTCTTTCGGTTC
>bis-74-M13F(-21).ab1_(reversed)
TGGCACCTCTGCCTCTGCCACCTCTTCCATGGTTTCTGAATTCTTGAGCACCTTCTTCTCCTTCTCTTCTCTCACCACGG
TCACCTCTGCCACCGCGGAATCCACCTTTGCTTTGACCTTCTTCGCCTTTTTTGATTTCACCTCCTTCTTTTCTTTCGCC
TCTGCCACCTCTGGCACCACCGCGACTACCTCTGAAGCCACCTCTGTCGCCTCCTCTGTTGCCACCTCTGTCGCTTCTTC
TGAAGCCACCTCTTTCGCCTTTTTTGCCACCGCGGCCACCTCTTTCGGCTC
>bis-71-M13F(-21).ab1_(reversed)
TGGCACCTCTGCCTCTGCCACCTCTTCCACGGCCTCTGAATTCTTGAGCACCTTCTTCTCCTTCTCTTCTCTCACCACGG
CCACCTCTGCCACCGCGGAATCCACCTCTGCTTTGACCTTCTTCGCCTTCTTTGATTTCACCTCCTTCTCTTCTTTCGCC
TCTACCACCTCTGGCACCACCGCGACTACCTCTGAGGCCACCTCTGTCGCCTCCTCTGTTACCACCTCTGTCGCCTCCTC
TGAAGCCACCTCTTTCGCCTCCTCTACCACCGCGGCCACCTCTTTCGGCTC
>bis-77-M13F(-21).ab1_(reversed)
TGGCACCTCTGCCTCTGCCACCTCTTCCACGGCCTCTGAATTCTTGAGCACCTTCTTCTCCTTCTCTTCTCTCACCACAA
CCACCTCTGCCACCGCGGAATCCACCTCTGCTTTGACCTTCTTCGCCTTCTTTGATTTCACCTCCTTCTCTTCTTTCGCC
TCTACCACCTCTGGCACCACCGCGACTACCTCTGAAGCCACCTCTGTCGCCTCCTCTGTTGCCACCTCTGTCGCCTCCTC
TGAAGCCACCTCTTTCACCTCCTCTGCCACCGCGGCCACCTCTTTCGGCTC
>bis-78-M13F(-21).ab1_(reversed)
TGGCACCTCTGCCTCTGCCACCTCTTCCACAACCTGTGAATTCTTGAGCACCTTCTTCTCCTTCTCTTCTCTCACCACAA
CCACCTCTGCCACCGCGGAATCCACCTCTGCTTTAACCTTCTTCGCCTTCTTTAATTTCACCTCCTTCTCTTCTTTCGCC
TCTGCCACCTCTAACACCACCACAACTACCTCTAAAACCACCTCTATCACCTCCTCTATTACCACCTCTGTCGCCTCCTC
TGAAGCCACCTCTTTCGCCTCCTCTGCCACCACGGCCACCTCTTTCAACTC
>bis-73-M13F(-21).ab1_(reversed)
TGGCACCTCTGCCTCTACCACCTCTTCCACGGCCTCTGAATTCTTAAACACCTTCTTCTCCTTCTCTTCTCTCACCACGG
CCACCTCTACCACCGCGGAATCCACCTCTGCTTTGACCTTCTTCGCCTTCTTTGATTTCACCTCCTTCTCTTCTTTCACC
TCTACCACCTCTAACACCACCGCGACTACCTCTGAAGCCACCTCTGTCGCCTCCTCTATTGCCACCTCTGTCGCCTCCTC
TAAAACCACCTCTTTCACCTCCTCTACCACCACGGCCACCTCTTTCAACTC
>bis-68-M13F(-21).ab1_(reversed)
TGGCACCTCTACCTCTGCCACCTCTTCCACAACCTCTAAATTCTTGAGCACCTTCTTCTCCTTCTCTTCTCTCACCACAA
CCACCTCTGCCACCGCGGAATCCACCTCTGCTTTGACCTTCTTCGCCTTCTTTGATTTCACCTCCTTCTCTTCTTTCGCC
TCTACCACCTCTGGCACCACCGCGACTACCTCTAAAACCACCTCTGTCGCCTCCTCTGTTGCCACCTCTGTCGCCTCCTC
TGAAACCACCTCTTTCGCCTCCTCTGCCACCGCGGCCACCTCTTTCGGCTC
