# Supplementary material for: Cytosine methylation and hydroxymethylation mark DNA for elimination in Oxytricha trifallax
Source: Genome Biol. 2012 Oct 17;13(10):R99. doi: 10.1186/gb-2012-13-10-r99 (PMC3491425; doi:10.1186/gb-2012-13-10-r99)
Supplement: Additional file 13 — Sanger sequencing data (in FASTA format) for Additional file 4c. Sequences for the 170 bp satellite following bisulfite treatment of vegetative and PCR with C-to-T converted primers. [file gb-2012-13-10-r99-S13.FASTA]

>Bis_667-01-M13F(-21)_R.ab1
TTAATAGTGAAATTATGTATTTTTAAGTGATGGTTATGTGGTTATTGTGGTTATGGTTATGGTTATTATGGTTATGGTTA
TGGTTATGAGGATTATGGAGGTAGTGATTATGTGATTATGTATTTGGTGAGTTGAGGGGTGGT
>Bis_667-02-M13F(-21)_R.ab1
TTAATAGTGAAATTATGTATTTTTAAGTGATGGTTATGTGGTTATTGTGGTTATGGTTATGGTTATTATGGTTATGGTTA
TGGTAATGAGGATTTTGGAGGTAGTGATTATGTATTTGGTGAGTTGAGGGGTGGT
>Bis_667-04-M13F(-21).ab1
TTGATAGTGAAATTATGTATTTTTAAGTGATGGTTAAGTGGTTATTTTGGTTATGGTTATGGTTATGGTTATGGTTATTA
TGGTTATGAGGATTATGGAGGTAGTGATTATATGATTATGTATTTGGTGAGTTGAGGGGTGGT
>Bis_667-05-M13F(-21).ab1
TTAATAGTGAAATTATGTATTTTTAAGTGATGGTTATGTGGTTATGGTTATGGTTATTATGGTTATGGTGATTACGGAGG
TAGTGATTATGTGATTATGAATTTGGTGAGTTGAGGGGTGGT
>Bis_667-06-M13F(-21).ab1
TTAATAGTGAAATTATGTATTTTTAAGTAATGGTTATGTGGTTATTGTGGTTATGGTTATGAGGATTATGGAGGTAGTGA
TTATGTGATTATGAATTTTGTGATTTGAAGGGTGGT
>Bis_667-07-M13F(-21).ab1
TTAATAGTGAAATTATGTATTTTTAAGTGATGGTTATGTGGTTATTGTGGTTAGTGTTATGATTATTATGGTTATGGTTA
TGGTTATGTGGATTATAGTGGTAGTGATTATGTGATTATGTATTTGGTAAGTTGAAGTGTGGT
>Bis_667-08-M13F(-21).ab1
TTAATAGTGAAATTATGTATTTTTAAGTGATGGTTATGTGGTTATTGTGGTTATGGTTATGGTTATTATGGTTATTATGG
TTATGGTTATGGTTATGAGGATTATGGAGGTAGTGATTATGTGATTATGTATTTGGTGAGTTGAGGGGTGGT
>Bis_667-09-M13F(-21)_R.ab1
TTAATAGTGAAATTATGTATTTTTAAGTGATGGTTATGTGGTTATTGTGGTCATGGTTATGGTTATTATGGTTATGGTTA
TGATTATGAGGATTATGGAGGTAGTGATTATGTGATTATGTATTTGGTGAGTTGAGGGGTGGT
>Bis_667-10-M13F(-21).ab1
TTAATAGTGAAATTATGTATTTTTAAGTGATGGTTATGTGGTTATTGTGGTTATGGTTATGGTTATTAAGGTTATGGTTA
TGGTTATGAGGATTATGGAGGTAGTTATTATGTGATTATTAATTTAGTGAGTTGAGGGGTGGT
>Bis_667-13-M13F(-21).ab1
TTAATAGTGAAATTATGTTTTTTTAAGTGATGGTTATGTGGTTATTGTGGTTATGGTTATGGTTATGGTTATGAGTATTA
TGGAGGTAATGATTATTTGATTATGTATTTGGTGAGTTGAGGTGTGGT
>Bis_667-14-M13F(-21).ab1
TTAATAGTGAAATTATGTATTTTTAAGTGATTGTTATGTGGTTATTGTGGTTATGGTTATGGTTATTATGGTTATGGTTA
TGGTTATGAGAATTATGGAGGTAGTGATTATGTGAATATGTATTTGGTGAGTTGAGGGGTGGT
>Bis_667-15-M13F(-21).ab1_(reversed)
TTAATAGTGAAATTATGTATTTTTAAGTGATGGTTATGTGGTTATTGTGGTTATGGTTATGGTTATTATGGTTATGGTTA
TGGTTATGAGGATTACGGAGGTAGTGATTATGTGATTATGTATTTGGTGAGTTGAGGGGTGGT
>Bis_667-16-M13F(-21).ab1
TTAATAGTGAAATTATGTATTTTTAAGTGATGGTTATGTGGTTATTGTGGTTATGGTTATGGTTATGGTTATTATGTTTA
TGGTTATGGTTATGAGGATTATGTAGGTAGTGATTATGTATTTGGTAAGTTGAGGGGTGGT
>Bis_667-17-M13F(-21).ab1
TTAGTAGTGAAATTATGTATTTTTAAGTGATGGTTATGTGGTTATTGTGGTTATGGTTATGGTTATTATGGTTATGGTTA
TGGTTATGAGGATTATGGAGGTAGTGATTATGTGATTATGTATTTGGTGAGTTGAGGGGTGGT
>Bis_667-18-M13F(-21).ab1
TTAATAGTGAAATTATGTATTTTTAAGTGATGGTTATGTGGTTATTGTGGTTATGGTTATGGTTATTATGGTTATGAGGA
TTATGGAGGTAGTGGTTATGGAGGTAGTGATTATGTGATCATGTATTTGGTGAGTTGAGGGGTGGT
>Bis_667-19-M13F(-21).ab1
TTAATAGTGAAATTAGTATTTTTAAGTGATGGTAATGTTGTTATTGTGGAAATGGTTATGATGATATTGGTTAAGGTAAT
GGTTATGAGGATTATGGATGTAGTGATTATGTATTTATGTATATGGTGAGTTAAGGGGTGGT
>Bis_667-23-M13F(-21).ab1
TTAATAGTGAAATTATGTATTTTAAAGAGATGGTTATGTGGTTATTGTGGTTATGGTTATGGTTATTATGGTTATGGTTA
TGGTCATGATGATTATGGAGGTAGTGATTATGTGATTATGTATTTGGTGAGTTGAGGGGTGGT
>Bis_667-26-M13F(-21).ab1
TTAATAGTGAAATTATGTATTTTTAAGTGATGGTTATGTGGTTATTGTTGTTATGTTTATGGTTATGAGGATCATGGAGG
TAGTTATTATGTGAATATGTATTTGGTGAGTTGATGTGTGGT
>Bis_667-27-M13F(-21).ab1
TTAATAGTGAAATTATGTATTTTTAAGTGATGGTTATGTGGTTATTGTGGTTATGGTTATGGTTATTATGGTTATGGTTA
TGGCTATGAGGATTATGGAGGTAGTGATTATGTGATTATGTATTTGGTGAGTTGAGGGGTGGT
>Bis_667-29-M13F(-21).ab1
TTAATAGTGAAATTATGTATTTTTAAGTGATGGTTATGTGGTTATTGTGGTTATGGTTATTATGGTTATGGTTATGGTTA
TGAGGATTATGGAGGTAGTGATTATGTGATTATGTATTTGGTGAGTTGAGGGGTGGT
>Bis_667-30-M13F(-21).ab1
TTAATAGTGAAATTATGTATTTTTAAGTGATGGTTATGTGGTTATTGTGGTTATGGTCATGGTTATTATGGTTATGGTTA
TGGTTATGAGGATTATGGAGGTAGTGATCATGTGATTATGTATTTGGTGAGTTGAGGGGTGGT
>Bis_667-32-M13F(-21).ab1
TTAATAGTGAAATTATGTATTTTTAAGTGATGGTTATGTGGTTATTGTGGTTATGGTTATGGTTTTTATGGTTATGGTTA
TGGTTATGAGGATTATGGAGGTAGTGATTATGTGATTATGTATTTGGTGAGTTGAGGGGTGGT
>Bis_667-36-M13F(-21).ab1
TTAATATGAAATTATGTATTTTTAANTGATGGTTATGTGGTTATTGTGGTTAAGGTTATTGTTATTAGGGTTAAGGTTAT
GGTTATGAGGATTATGGAGGTAGTGATTATGTGATTATATATTTGGTGAGTTGAGGGGTGGT
>Bis_667-37-M13F(-21).ab1
TTAATAGTGAAATTATGTATTTTTAAGTGATGGTTATGTGGTTATTGTGGTTATGGTTATGGTTTTTATGGTTATGGTTA
TGGTTATGAGGATTATGGAGGTAGTGATTATGTGATTATGTATTTGGTGAGTTGAGGGGTGGT
>Bis_667-38-M13F(-21).ab1
TTAATAGTGAAATTATGTATTTTTAAGTGATGGTTATGTGGTTATTGTGGTTATGGTTATGGTTATTATGGTTATGGTTA
TAGTTATGAGGATTATGGAGGTAGTGATTATGTGATTATGTATTTGGTGAGTTGAGGGGTGGT
>Bis_667-39-M13F(-21).ab1
TTAATAGTGAAATTATGTATTTTTAAGTGATGGTTATGTGGTTATTGTGGTTATGGTTATGGTTATTATGGTCATGGTTA
TGGTTATGAGGATTATGGAGGTAGTGATTATGTGATTATGTATTAGGTGAGTTGAGGGGTGGT
>Bis_667-40-M13F(-21).ab1
TTAATAGTGAAATTATGTATTTTTAAGTGATGGTTATGTGGTTATTGTGGTTATGGTTATGGTTATTATGGTTATGGTTA
TGGTTATGAGGATTATGGAGTAGTGGTTATGTGATTATGTATTTGGTGAGTTGAGGGGTGGT
