# Supplementary material for: Cytosine methylation and hydroxymethylation mark DNA for elimination in Oxytricha trifallax
Source: Genome Biol. 2012 Oct 17;13(10):R99. doi: 10.1186/gb-2012-13-10-r99 (PMC3491425; doi:10.1186/gb-2012-13-10-r99)
Supplement: Additional file 14 — Sanger sequencing data (in FASTA format) for Additional file 4d. Sequences for the 170 bp satellite following bisulfite treatment of 40 h DNA and PCR with cytosine-retaining (methyl-specific) primers. [file gb-2012-13-10-r99-S14.FASTA]

>colony-41-M13F(-21).ab1_(reversed)
TTAACAGTGAAATCATGCATTTTTAAGTGATGGTCACGTGGTTACTGTGGTCATGGTTACCATGGTTACGGTTATGGTCA
CGAGGACTATGGAGGTAGTGATTATGTGACCACGTATCTGGTGAGTTGAGGGGTGGT
>colony-42-M13F(-21).ab1
TTAACAGTGAAATCATTTATTTTCAAGTGATTGTTATGTGATTATTGTTTTTATGGATATGGTCACCATGGTCATGGTGA
TGGTTATGTGGATTATGGAGGTAGTGATTATGTGATTATGTATTTGGTGAGTTGAGGGGTGGT
>colony-43-M13F(-21).ab1
TTAACAGTGAAATCATGCATTTTCAAGTGATGGTCACGTGGTTACCGTGGTTATGGTCATGGTCACTATGGTCAAGGTTA
TGGTTATGAGGATTATGGAAGTAGTGATTATGTGATTATGTATTTGGTGAGTTGAGGGGTGGT
>colony-51-M13F(-21).ab1_(reversed)
TTAACATTGAAATCATGCATTTTCAAGTGATGGTCACGTGTTCACCGTGGTCATGTTTATGGTTATTATGTTTATGAGGA
CCATGGATGTGGTGACCACGTGACCATGTATCTGGTGAGTTGAGGGGTTGT
>colony-57-M13F(-21).ab1_(reversed)
TTAACAGTGAAATCATGCATTTTCAAGTGATGGTCACGTGGTCACCGTGGTCATGGTCATGGTCACCATGGTTATGGTTA
TAGTTATGAGGATTATGGAGGCAGTGATCACGTGACCACGTATCTGGTTAGTTGAGGGGTGGT
>colony-53-M13F(-21).ab1_(reversed)
TTAACAGTGAAATCATGCATTTATAAGTGATTGTCACGTGGTTATGATCATGGTCACTATGGTCATGGTCATTGTCACGA
GGACCACGGCGGCATTACCACGTAAAGATGTATCTAGTGAGTTTAGGGGTGGT
>colony-45-M13F(-21).ab1_(reversed)
TTAACAGTGAAATTATGCATTTTCAAGTGATGGTCACGTGGTCACCGTAATCATAATAACCATGGTCACGGTCATAATCA
ATAAAACCACAAAAACAATAACTACATAACCACATATCTATTGAGTTGAGGGGTAGT
>colony-49-M13F(-21).ab1_(reversed)
TTAACAGTGAAATCATGCATTTTCAAGTGATGGTCACGTGGTCACCGTGGTCATGGTCATGGTCACCATAATCACAGTCA
TGGTCACGAGGACCACGGAGGCAATAACCACATGACCACGTATCTGGTGAGTTGAGGGGTGGT
>colony-50-M13F(-21).ab1_(reversed)
TTAACAGTGAAATCATGCATTTTCAAGTGATAATCACATAATCACCATAGTCATGATCATAATCACCATAGTCACGGTCA
TGGTCACGAGAACCACGGAGGCAGTGACCAAAATCAACATATCTAATAAATTGAAAGTTAAT
>colony-54-M13F(-21).ab1_(reversed)
TTAACAGTGAAATCATGCATTTTCAAGTGATGGTCACGTGGTCACCGTGGTCATGGTCATGGTCACCATGGTCACAATCA
TGGTCACGAGGACCACGGAGTCAATAACAACGTGACCACATATCTGGTGAGTTGAGGGGTGGT
>colony-52-M13F(-21).ab1_(reversed)
TTAACAGTGAAATCATGCATTTTCAAGTAATAGTCACGTAGTCACCGTGGTCATGGTCATGGTCACGATGGTCACGGTCA
TGGTCACGAGGACCACGGAGGCAATAACCACGTGACCACGTATCTGGTGAGTTGAGGGGTGGT
>colony-56-M13F(-21).ab1_(reversed)
TTAACAGTGAAATTATACATTTTCAAGTGATGGTCACGTGGTCACCGTGATCATGGTCATGATCACCATAGTCACGGTCA
TGGTCACAAAAACCACATAACCACATATCTAATGAGTTGAGAAGTGAT
