# Supplementary material for: Cytosine methylation and hydroxymethylation mark DNA for elimination in Oxytricha trifallax
Source: Genome Biol. 2012 Oct 17;13(10):R99. doi: 10.1186/gb-2012-13-10-r99 (PMC3491425; doi:10.1186/gb-2012-13-10-r99)
Supplement: Additional file 15 — Sanger sequencing data (in FASTA format) for Additional file 4e. Sequences for the transposon TBE1 following bisulfite treatment of 40 h DNA and PCR with cytosine-retaining (methyl-specific) primers. TBE1, telomere bearing element 1. [file gb-2012-13-10-r99-S15.FASTA]

>C_(reversed) A new nucleotide sequence entered manually
CTATTTATGATGAAGAGTATATATATTTAGTGTTAATATTGTGATATGAATGAAATTATACAGTGAATAAGTCAAACCAG
TACTGAACTATAGGTTTATTGCACTGTTCTTAAAGCGTAGTCCATCAACTGTTCAATCCCACTGTCTTATAGCAATATAA
CTAAAGCAATAATAGTTGAATTCTATGCCTAAGAGGAAGTCAAAGTTTTTATAAAAGCATTTTGACTATCTTATTAATGA
AAAAACTTTGAAGTATTGGGTTTACTTCTCTCTCGACTAACGAGTTATTATGTTTCACCGCCAGTTCCCTGAGTTGAAGA
TCACTGGATAGTCTGTTGCAAGCATTTATAAACGAAATGGTATATCTTACAAAGGTGTTAATCGTATCAAAAGAGTGATT
GATTTCACTCTGCCATTTTACAACAATAACTTAAATTATATTTATAATTAAATGCAGAGAGCCTAATAGAATAATATTAA
GTTTATTCATGTTGACGAGGCTGTGTTTACATTCAGCATTTTCATCTAGAAGCCTTGGTATAAGAGGTATAGTAATATAG
ATGTATATGACTAGAAAGTGAAGGTATAAATAATGGCAATTCTCGGAGGAATTAGCGAGGATGCTGGTTTAGAAATTTAT
GTTATTCATCATCGCTCTATTAAGACAAAGCAGCATATTAAGTTCTTAGAGCAGCTGAGAGTGAAGTATTCTGAATAAAA
GATTATATTGTATGTTGATAATCTTTCTGTTCATAAGACTAAAGACACAAGGAAGAGTTATGAACGACTTAGAATAACGC
CAGTGTTAAACGTATCTTACAGTCCATAGTTTAATAGAATTGAGTTATATTGGGGTATATTAAAAGGCTGTTACAAGAAA
AGGCTGCTATACCACTTAATGCATGTCCTACATATCGATACTGTAGACTTCATTAAAAGCTCAGCGAAGAGAGTAGATAA
TTAATTGGCTTAAAAGT
>D_(reversed) A new nucleotide sequence entered manually
CTATTTATGATGAAGAGTATATATATTTAGTGTTAATATTGTGATATGAATGAAATTATACAGTGAATAAGTCAAACCAG
TACTGAACTATAGGTTTATTGCACTGTTCTTAAAGCGTAGTCCATCAACTGTTCAATCCCACTGTCTTATAGCAATATAA
CTAAAGCAATAATAGTTGAATTCTATGCCTAAGAGGAAGTCAAAGTTTTTATAAAAGCATTTTGACTATCTTATTAATGA
AAAAACTTTGAAGTATTGGGTTTACTTCTCTCTCGACTAACGAGTTATTATGTTTCACCGCCAGTTCCCTGAGTTGAAGA
TCACTGGATAGTCTGTTGCAAGCATTTATAAACGAAATGGTATATCTTACAAAGGTGTTAATCGTATCAAAAGAGTGATT
GATTTCACTCTGCCATTTTACAACAATAACTTAAATTATATTTATAATTAAATGCAGAGAGCCTAATAGAATAATATTAA
GTTTATTCATGTTGACGAGGCTGTGTTTACATTCAGCATTTTCATCTAGAAGCCTTGGTATAAGAGGTATAGTAATATAG
ATGTATATGACTAGAAAGTGAAGGTATAAATAATGGCAATTCTCGGAGGAATTAGCGAGGATGCTGGTTTAGAAATTTAT
GTTATTCATCATCGCTCTATTAAGACAAAGCAGCATATTAAGTTCTTAGAGCAGCTGAGAGTGAAGTATTCTGAATAAAA
GATTATATTGTATGTTGATAATCTTTCTGTTCATAAGACTAAAGACACAAGGAAGAGTTATGAACGACTTAGAATAACGC
CAGTGTTAAACGTATCTTACAGTCCATAGTTTAATAGAATTGAGTTATATTGGGGTATATTAAAAGGCTGTTACAAGAAA
AGGCTGCTATACCACTTAATGCATGTCCTACATATCGATACTGTAGACTTCATTAAAAGCTCAGCGAAGAGAGTAGATAA
TTAATTGGCTTAAAAGT
>B A new nucleotide sequence entered manually
CTATTTATGATGAAGAGTATATAGATTTAGTGTTTAAACTGCGATATGGATGTGATATATACAGTGAATAAGTTAAACCA
GTACTGAACTATAAGTCTATTGTACTGCTCTTAAAGCGAAGTCCATCAACTGTTCGATCCCACTGTCTTATAGCAGTAAA
ACTAAAGCAATAATAGCTGAATTCTATGCCTAAGAGGAAGTCAAAGTTTCTATTAAAGTATATTGACTATCTTATTAATG
ATAAAACTTTGAATTATTGGGTTCACTTCTCTCTCGACCAACGAGCTACTATGTTTCACGGCCAGTTCCCTGAATTGAAG
ATCTCTGCATAGTCTGTTGCAAATATTTATAAACGAAATGGTATATCTTACAAAGGTGTTAATCGTATCAAGAGAGTGAT
TGATTTCACTCTGCCATTTTACAACAATAACTTAAATTCTATTTATAATTAAATGCAGAGAGCCTAATAGAATAATATTA
AGTTTATACATGCTGACGAGGCTGCGTTTACCTTCAATATTTTCATCTAGAAGTTTGGTATAAGAGGCATAGCAGCATAG
AAGTATATGACTAGAAAGTCAAGGTATAAACAATAGCAATTCTTGGAGGAATTAGCGAGGATGCTGGTTTAGAAGCTTAT
GTTATTCATCCTCGCTCTTTTAAGACAGAGCAGTATATTAAGTTCTTAGAACAGCTGAGAGAGAAGTACCCTGAATAAGA
GATTATACTATTTGCTGACAATATTTTTGTTCATAAGACTAAAGAAACAAGGAAGAGTTATGAGCAACTAAGAATAACGC
CAGTGTTCAACGTACTTTCAAGTACTTAGTTTATTAGAATTGATTTCTACTGGGGTATACTTAAAGGTCATTATAAGAAA
CTGCTGCTATACCTCTTGATGCATGACTTACCTATCGATACAGTCAATTTTATAAAAAGTTCAGGTAAGAGAGTTGATAA
TTAGTTGGCATAAAAGT
>A A new nucleotide sequence entered manually
TTATTTATGATGAAGAGTATATAGATTTAGTGTTTAAACTGCGTTATGGATGTGATATGTATAGTGAATAACTCAAACCA
GTACTGAACTATAAGTCTATTGCACTGCTCTTAAAGCGTAGTTCCTCAACTGTTTGTTTTTACTGCTTGAAAGCTGTATA
ATTAAATCAATAATAGCTGAATTTTTAGTTTAAGAGGAAGTCTAAGTTTCTATAGAAGCATATTGACTATCTTATTAATG
AAAAAACTTTGAAATATTGGGCTCACTTCTCTCTCGACTAACGAGCTATTATGTTTCATCGCCAGTTCCCTGAGTTGAAG
ATCTCTGTGTAGTCTGTTGCAAACATTTATAAACGAAACGGTATCTCTTACAAAGGTGTAAATCGTATCAAGAGAGTAAA
TGATTTCACTCTGCCATTTTACAACAACAACTTAAATTATATTTATAATTAAATGCAGAGAGCCTAATAGAATAATATTA
AGATTATTCATGCTGACGAGGTTGTGTTTACATTCAACACTTTCATCTAGAAGTCTTGGTATAAGAGGTATAGCAACATA
GAAGTATATGACTAGAAGGTCAAGGTATAAACAATGGCTATTCTTGGAGGAATTAGCGAGGATACTGGTTTAGAAACTTA
TCTTATTCATCCTCGCTCTATTAAGACAGAGTAGTATATAAAGTTCTTAGAACAGCTGAGAGAGAAGTATTCTGAATAAG
AGATTATATTATTCGTTGATAATCTTTCTGTTCATAAGACCAAAGAAACAAGGAAGAGTTATGAACAACTTAAAATAACG
CCAGTGTTCAACGTTCCTTACAGTCCATAGTTTAATGGAATTGAGTTCTACTGGGGAATATTAAAAGGTCATTACAAGAA
ACTGCTGCTATATCACTTGATGCATGACCTACCTATAGATACAGTAGACTTTATTAAAAGCTCAGCGAAGAGAGTAGATA
ATTTGTTGGCTTAAAAGT
>E_(reversed) A new nucleotide sequence entered manually
CTATTTATGATGAAKAGTATATAGATTTGGTGTTTAAACTGCGTTATGGATGTGATATGTATAGTGAATAACTTAAACCA
GTACTGAATTATAAGTCTATTGCACTGATCTTAAAGCGTAGTCCCTCAACTGTTCGTTCTTATTGCTTGAAAGTTGTGTA
ATTAAAGCAATAATAGCTGAATTCTTAGTTTTAGAGGAAGTCTAAGTTTCTATAGAAACATATTGACTATCTTATTAATG
AAAAAACTTTGAAGTATTGGGTTCATTTCTCTCTCGATTAACGAGCTGTTATGTTTTATTGTTAGTTTTTTGAGTTGAAG
ATTTTTGTATAATTTGTTGTAAATATTTATAAGTGAAATGGTATTTTTTATAAAGGTGTAAATTGTATTAAGAGAGTAAT
TGATTTCATTCTGTTATTTTATAACAACAACTTAAATTATATTTATAATTAAATGCAGAGAGCCTAATAGAATAATATTA
AGTTTATTCATGTTGATGAGGTTGTGTTTACATTCAACACTTTCATCTAGAAATCTTGGTATAAGAAGCATAGTAATATA
GAGGTATATGACTAAAAAGTCAAGGTATAAACAATGGCAATTCTTGGAGGAATTAGAGAGGATGCTGGTTTAGAAACTTA
TGTTATTCATATTTGCTCTATTAAGAAAAAGCAGTAAATAAACTTCTAAGAACAACTGATTGAGAAGTATCCTGAACAAG
AAATTATATTATTTGTTGATAATCTTTTTGTTCATAAGACTAAAGAAACAAGGAAGAGTTAAGAACAACTAAGAATAATG
TTAGTGTTTAATGTAATATATAGTTAATAGTTTAATGGAATTGAGTTCTAATGGGGTATATTAAAAGGTTATTACAAGAA
ATTGCTGCTTTATCATTTGATTGATCTACCTATCAATACAGTAGACTTATTATAAGCTCAGCGAAGTGAGTAGATATTTA
ATTGGTTGAAAAGT
>F_(reversed) A new nucleotide sequence entered manually
CTATTTATGATGAAKAGTATATAGATTTGGTGTTTAAACTGCGTTATGGATGTGATATGTATAGTGAATAACTTAAACCA
GTACTGAATTATAAGTCTATTGCACTGATCTTAAAGCGTAGTCCCTCAACTGTTCGTTCTTATTGCTTGAAAGTTGTGTA
ATTAAAGCAATAATAGCTGAATTCTTAGTTTTAGAGGAAGTCTAAGTTTCTATAGAAACATATTGACTATCTTATTAATG
AAAAAACTTTGAAGTATTGGGTTCATTTCTCTCTCGATTAACGAGCTGTTATGTTTTATTGTTAGTTTTTTGAGTTGAAG
ATTTTTGTATAATTTGTTGTAAATATTTATAAGTGAAATGGTATTTTTTATAAAGGTGTAAATTGTATTAAGAGAGTAAT
TGATTTCATTCTGTTATTTTATAACAACAACTTAAATTATATTTATAATTAAATGCAGAGAGCCTAATAGAATAATATTA
AGTTTATTCATGTTGATGAGGTTGTGTTTACATTCAACACTTTCATCTAGAAATCTTGGTATAAGAAGCATAGTAATATA
GAGGTATATGACTAAAAAGTCAAGGTATAAACAATGGCAATTCTTGGAGGAATTAGAGAGGATGCTGGTTTAGAAACTTA
TGTTATTCATATTTGCTCTATTAAGAAAAAGCAGTAAATAAACTTCTAAGAACAACTGATTGAGAAGTATCCTGAACAAG
AAATTATATTATTTGTTGATAATCTTTTTGTTCATAAGACTAAAGAAACAAGGAAGAGTTAAGAACAACTAAGAATAATG
TTAGTGTTTAATGTAATATATAGTTAATAGTTTAATGGAATTGAGTTCTAATGGGGTATATTAAAAGGTTATTACAAGAA
ATTGCTGCTTTATCATTTGATTGATCTACCTATCAATACAGTAGACTTATTATAAGCTCAGCGAAGTGAGTAGATATTTA
ATTGGTTGAAAAGT
>G A new nucleotide sequence entered manually
CTATTTATGATGAAGAGTATATAGATTTAGTGTTTAAACTGCGATTTGGATGTGATATATACAGTGAGTAAGTCAAACCA
GTACTTAATTATAAGTCAATTGCACTGCTCTTAAAGCGAAGTCTTTCAACTGTTCGCTCCCACTGCCTTAGAGCAGTATA
ACTTAAGCAATAATAGCTGAATTCTATGCCTTAGAAGAAGTCAAAGTTTCAATAGAAGCACATTGATTATCTTATTAATG
AAAAAACTTTGAAGTATTGGGCTCATTTCTCTCTCGACCAACGAGCTACTATGTTTCACCGCCAGTTCCCTGAGTTGAAG
ATCTCTGCTTAGTCTATAGCCAACATCTATAAACGAAATGGTATCTCTTATAAAGGTGTAAATCGTATCAAGAGAGTAAT
TGATTTCACTCTGCCATTTTACAACAACAACTTAAATTATATTTATAATTAAATGCAGAGAGCCTAATAGAATAATATTA
AGTTTATTCATGCTGACGAGGCTGTGTTTACCTTCAACACTTTCATCTAGAAGTCTTGGTATAAGAGGTATAGTAATATA
GAAGTATATGATTAGAAAGTTAAGGTATAAATAATGGTAATTTTTGGAGGCATTAGCGAGGATGCTGGTTTAGAAACCTA
TGTTATTAATCCTCGCTCTATTAAGACAGAGCAGTATATTAAGTTCTTAGAGCAGCTGAGAGAGAAGTACCCTGAATAAG
AGATTATACTGTTTGTTGATAATCTTTCAGTTCATAAGACAAAAGATACAAGGAAGAGTTATGAACAACTTAGAATAACG
CCAGTGTTTAACGTACCTTGCAGTCCATAGTTTAATGGANATTGAATTCTACTGGGGTATACTAAAAGGTCATTATAAGA
AACTGTAGTTATATTATTTGATGCATGACCTACCTATTGATACAGTCGATTTTATAAAAAGTTCAGCTAAGAGAGTTGAT
AATTAGTTGGTATAAAAGT
>H_(reversed) A new nucleotide sequence entered manually
CTATTTATGATGAAGAGTATATAGATTTAGTGTTTAAACTGCGTTATAGATGTGATATGTATAGTGAATAAGTCAAACCA
GTACTGAACTATAAGTCTATTGCAATGCTCTTAAAGCGTAGTCCATCAACTGTTCGCCCTCACTGTTTRAAAGCTGTGTA
ATTAAAGCAATAATAGCTGAATTCTTAACCTAAGAGGAAGTCAAAGTTTATTTARAAGCATATTGACTATCTCATTAATG
AAAAAACTTTGAAGTATTGGGCTCCCTTCTCTCTCGACTAACGAGCTATTATRTTTCACCGCCAGTTCCCTGAGTTGAAG
ATCTCTRCATARTCTGTTGCAAACATTTATAAACGAAACGGTATCTCTTACAAAGRTGTAAATCGTATCAAGAGAGTAAT
TGATTTCACTCTGCCATTTTACAACAACAACTTAAATTATATTTATAATTAAATGCAGAGAGCCTAATAGARTAATATTA
AGTTTATTCATGCTGACGAGGCTGTGTTTACATTYAACACTTTCATCTAGAAGTCTTRRTATAAGAGGCATAACAACATA
GAAGTATATGACTAGAAAGTCAAGGTATAAACAATGGCWATTCTTGGAGGAATTAGCGAGRATACTGGTTTAGAAACTTA
TCTTATTCATCCTCRCTCTATTAARACAAAGTAGTATATAMARTTCTTARAACAGCTGAAAGAAAAATACCCTGAATAAG
AGATTATTCTATTCGTTGATAATCTTTCTGTTCATAAGACCAAARAAACAAGGAGAAATTATAAACAACTTAAAATAACR
CCAGTRTTCAACATACCTTACAGTCCATAGTTTAATGAAATTGAGTTCTACTGGGGAATATTAAAAGATCATTACAAGAA
ACTACTGCTATATCACTTGATGCATGACCTACCTATCGATACAGTAGACTTTATTAAAAGCTCAGCGAARAGAGTAGATA
ATTTGTTGGCTTAAAAGT
